# Supplementary material for: Gene therapy enhances deoxyribonuclease I treatment in antimyeloperoxidase glomerulonephritis
Source: JCI Insight. 2025 Jul 8;10(15):e188951. doi: 10.1172/jci.insight.188951 (PMC12333947; doi:10.1172/jci.insight.188951)
Supplement: Supporting data values [file jciinsight-10-188951-s129.xlsx]

## Sheet: Figure 1C
MCD	MPO-ANCA GN
0.585426	0.775309
2.10748	1.61096
1.32601	2.47027
0	5.80013
0.010866	40.4449
0.048675	2.21215
	9.9
	10.9558
	11.5225
	11.4914
	9.3155
	11.02
	11.9547
	12.1459
	5.15191
	13.1681
	12.1902
	8.32396
	7.09323
	7
	7.18189
	10.9231
	11.2684
	11.9543
	5.65626
	7.1506
	13.4408
	5.77314

## Sheet: Figure 1D
MCD	MPO-ANCA GN
2.75	1
1	1.75
2.75	0.25
2.75	0.333333
2	0.75
2	0.666667

## Sheet: Figure 2C
OVA Ctrl	MPO+Vehicle Ctrl	MPO+Dnase I
Group 1	Group 2	Group 3
0.0755	18.3278	0.584998
0.0619	11.8074	0.98887
0.929	14.7211	0.850478
0.116	16.4629	1.54041
	21.2415	2.34641
	20.6426	1.81118

## Sheet: Figure 2D
OVA Ctrl	MPO+Vehicle Ctrl	MPO+Dnase I
Group 1	Group 2	Group 3
3	1	2.4
3	1	2
2.4	2	2.4
2.8	0.8	2
	1	2
	1.4	1

## Sheet: Figure 2E
OVA Ctrl	MPO+Vehicle Ctrl	MPO+Dnase I
Group 1	Group 2	Group 3
3	1	2.4
3	1	2
2.4	2	2.4
2.8	0.8	2
	1	2
	1.4	1

## Sheet: Figure 3C
OVA Ctrl	MPO+Vehicle Ctrl	MPO+Dnase I
29	97	72
16	100	25
17	100	46
15	100	95
	95	72
	100	81
Not included in statistical analysis, reference only

## Sheet: Figure 3D
OVA	MPO+Vehicle	MPO+DNase I
0	83	74
2.5	97	40
2.5	96	19.5
10	100	47.5
	100	36.8
	95	62.2
Not included in statistical analysis, reference only

## Sheet: Figure 3E
OVA	MPO+Vehicle	MPO+DNase I
0.15	0.27	0.17
0.025	0.725	0.13
0.16	0.6585	0.21
0.15	0.25	0.06
	0.35	0.2
	0.35	0.184
Not included in statistical analysis, reference only

## Sheet: Figure 3F
OVA	MPO+Vehicle	MPO+DNase I
0.23	1.03	0.73
0.116	2.2	0.47
0.15	1.62	0.65
	1.62	0.53
	0.97	0.54
	1.15	1.4
Not included in statistical analysis, reference only

## Sheet: Figure 3G
OVA	MPO+Vehicle	MPO+DNase I
0.095	2.15	1.82
0.289	1.975	0.878
0.275	2.65	1.68
0.375	1.65	0.583
	1.142	1.03
	2.25	0.975
Not included in statistical analysis, reference only

[truncated: 46 more sheets: Figure 3H, Figure 3I, Figure 3J, Figure 3K, Figure 4C, Figure 4D, Figure 5B, Figure 5C, Figure 5E, Figure 5F, Figure 5G, Figure 5I, Figure 5J, Figure 5K, Figure 5L, Figure 5M, Figure 5N, Figure 5O, Figure 5P, Figure 6C …]
